# Supplementary material for: Molecular Insights into the Temperature-Dependent Binding and Conformational Dynamics of Noraucuparin with Bovine Serum Albumin: A Microsecond-Scale MD Simulation Study
Source: Pharmaceuticals (Basel). 2025 Jul 17;18(7):1048. doi: 10.3390/ph18071048 (PMC12300129; doi:10.3390/ph18071048)
Supplement: Supplementary file 1 [file pharmaceuticals-18-01048-s001.zip]

Archive with 1 entries (1 files):
- pharmaceuticals-3730129-supplementary.pdf
